# Supplementary material for: Social contact patterns in South Korea: an analysis of a survey conducted in 2023-2024
Source: BMC Infect Dis. 2025 Mar 1;25:295. doi: 10.1186/s12879-025-10706-y (PMC11871801; doi:10.1186/s12879-025-10706-y)
Supplement: Supplementary file 1 — Supplementary Material 1. Details on statistical analysis, including survey design, contact numbers, age-grouped contact matrix, and comparison of contact patterns between pre-pandemic and pandemic levels. [file 12879_2025_10706_MOESM1_ESM.zip]

Archive with 2 entries (2 files):
- survey_SI.pdf
- survey_offline_v3_ENG.pdf
